# Supplementary material for: Is the OJIP Test a Reliable Indicator of Winter Hardiness and Freezing Tolerance of Common Wheat and Triticale under Variable Winter Environments?
Source: PLoS One. 2015 Jul 31;10(7):e0134820. doi: 10.1371/journal.pone.0134820 (PMC4521754; doi:10.1371/journal.pone.0134820)
Supplement: S3 Table — Names of parameters recommended for freezing tolerance assessment are shown in green. Values of correlation coefficients in red are statistically significant at P = 0.05. Coefficients of correlation with DIo/CS and ETo/RC are marked in orange and yellow, respectively. (XLSX) [file pone.0134820.s004.xlsx]

## Sheet: S4A Table - Wheat
2013 Second sampling
N=75
	Mean	Std. Error	φPo	ABS/RC	ψo	φEo	PIcso	PIcsm	PIABS	ABS/CS	TRo/CS	ETo/CS	DIo/CS	RC/CSo	RC/CSm	ETo/RC	DIo/RC	TRo/RC
φPo	0.551857	0.128478	1	-0.899058	0.876604	0.955541	0.872817	0.84468	0.874868	0.0382107	0.896989	0.919909	-0.894084	0.935537	0.943427	0.890895	-0.895354	-0.432393
ABS/RC	6.45129	3.59753	-0.899058	1	-0.731071	-0.806027	-0.674859	-0.634294	-0.676542	0.0112626	-0.784953	-0.766522	0.819999	-0.823067	-0.770217	-0.736565	0.99914	0.40924
ψo	0.277072	0.0552612	0.876604	-0.731071	1	0.970104	0.931793	0.906863	0.946073	-0.0277237	0.762234	0.915672	-0.810382	0.860599	0.904563	0.953391	-0.714844	-0.642358
φEo	0.167515	0.0609569	0.955541	-0.806027	0.970104	1	0.956216	0.934089	0.966898	0.00386986	0.841136	0.950351	-0.865288	0.914137	0.959408	0.951358	-0.795619	-0.543609
PIcso	107.818	68.2312	0.872817	-0.674859	0.931793	0.956216	1	0.995	0.977	0.127752	0.833263	0.95676	-0.752987	0.891615	0.964913	0.930871	-0.666083	-0.456514
PIcsm	407.437	287.884	0.84468	-0.634294	0.906863	0.934089	0.995	1	0.973338	0.120091	0.80451	0.932922	-0.729739	0.85663	0.946646	0.913857	-0.626461	-0.419896
PIABS	0.267414	0.162088	0.874868	-0.676542	0.946073	0.966898	0.977	0.973338	1	-0.0270372	0.751219	0.903459	-0.798431	0.836038	0.927458	0.909623	-0.663905	-0.542105
ABS/CS	421.804	50.4709	0.0382107	0.0112626	-0.0277237	0.00386986	0.127752	0.120091	-0.0270372	1	0.445317	0.274534	0.381069	0.312163	0.20208	0.139809	-0.00929334	0.456662
TRo/CS	230.374	61.976	0.896989	-0.784953	0.762234	0.841136	0.833263	0.80451	0.751219	0.445317	1	0.944641	-0.658118	0.972208	0.932327	0.852017	-0.790385	-0.186856
ETo/CS	69.1119	27.2081	0.919909	-0.766522	0.915672	0.950351	0.95676	0.932922	0.903459	0.274534	0.944641	1	-0.744566	0.972471	0.984435	0.951869	-0.762556	-0.386462
DIo/CS	191.43	60.0204	-0.894084	0.819999	-0.810382	-0.865288	-0.752987	-0.729739	-0.798431	0.381069	-0.658118	-0.744566	1	-0.741388	-0.792777	-0.762214	0.808323	0.576949
RC/CSo	96.2783	27.0495	0.935537	-0.823067	0.860599	0.914137	0.891615	0.85663	0.836038	0.312163	0.972208	0.972471	-0.741388	1	0.968227	0.884114	-0.81953	-0.399084
RC/CSm	298.458	128.879	0.943427	-0.770217	0.904563	0.959408	0.964913	0.946646	0.927458	0.20208	0.932327	0.984435	-0.792777	0.968227	1	0.925334	-0.764961	-0.416269
ETo/RC	0.658539	0.113549	0.890895	-0.736565	0.953391	0.951358	0.930871	0.913857	0.909623	0.139809	0.852017	0.951869	-0.762214	0.884114	0.925334	1	-0.731612	-0.396475
DIo/RC	4.00771	3.53482	-0.895354	0.99914	-0.714844	-0.795619	-0.666083	-0.626461	-0.663905	-0.00929334	-0.790385	-0.762556	0.808323	-0.81953	-0.764961	-0.731612	1	0.371049
TRo/RC	2.44358	0.160661	-0.432393	0.40924	-0.642358	-0.543609	-0.456514	-0.419896	-0.542105	0.456662	-0.186856	-0.386462	0.576949	-0.399084	-0.416269	-0.396475	0.371049	1
2013 First sampling
N=75
	Mean	Std. Error	φPo	ABS/RC	ψo	φEo	PIcso	PIcsm	PIABS	ABS/CS	TRo/CS	ETo/CS	DIo/CS	RC/CSo	RC/CSm	ETo/RC	DIo/RC	TRo/RC
φPo	0.753751	0.0202786	1	-0.798891	0.442173	0.592154	0.580517	0.60648	0.580258	-0.200841	0.114816	0.434177	-0.718697	0.278943	0.658942	0.441018	-0.836953	-0.257101
ABS/RC	3.08732	0.226631	-0.798891	1	-0.471652	-0.571659	-0.461787	-0.482164	-0.592506	0.461669	0.227229	-0.188819	0.755308	-0.0445909	-0.371531	-0.280095	0.906862	0.591239
ψo	0.347055	0.0336267	0.442173	-0.471652	1	0.983159	0.854956	0.818484	0.920405	-0.310822	-0.171602	0.665064	-0.474524	0.123137	0.437902	0.895588	-0.24769	-0.623394
φEo	0.263696	0.0287902	0.592154	-0.571659	0.983159	1	0.896541	0.87197	0.952193	-0.309043	-0.123936	0.688538	-0.557042	0.176717	0.538854	0.886807	-0.375557	-0.61138
PIcso	309.165	71.7379	0.580517	-0.461787	0.854956	0.896541	1	0.99394	0.921104	0.0182961	0.203529	0.847433	-0.325229	0.516761	0.804438	0.806528	-0.314096	-0.473357
PIcsm	1379.9	392.024	0.60648	-0.482164	0.818484	0.87197	0.99394	1	0.921082	-0.000398931	0.190605	0.811857	-0.349019	0.503549	0.814691	0.761114	-0.339007	-0.473096
PIABS	0.621497	0.148975	0.580258	-0.592506	0.920405	0.952193	0.921104	0.921082	1	-0.353832	-0.177478	0.604648	-0.572812	0.179255	0.572055	0.742929	-0.347045	-0.714449
ABS/CS	511.687	47.7572	-0.200841	0.461669	-0.310822	-0.309043	0.0182961	-0.000398931	-0.353832	1	0.94625	0.466792	0.807014	0.792614	0.418919	0.00104931	0.209924	0.67244
TRo/CS	384.526	34.4009	0.114816	0.227229	-0.171602	-0.123936	0.203529	0.190605	-0.177478	0.94625	1	0.61673	0.572637	0.893385	0.633091	0.149024	-0.0414353	0.607994
ETo/CS	133.186	16.3951	0.434177	-0.188819	0.665064	0.688538	0.847433	0.811857	0.604648	0.466792	0.61673	1	0.0571396	0.772447	0.838114	0.826097	-0.210715	-0.0360789
DIo/CS	127.161	18.8415	-0.718697	0.755308	-0.474524	-0.557042	-0.325229	-0.349019	-0.572812	0.807014	0.572637	0.0571396	1	0.377876	-0.0940726	-0.269429	0.607742	0.594341
RC/CSo	167.259	12.3958	0.278943	-0.0445909	0.123137	0.176717	0.516761	0.503549	0.179255	0.792614	0.893385	0.772447	0.377876	1	0.848751	0.286622	-0.153537	0.190076
RC/CSm	710.548	79.5595	0.658942	-0.371531	0.437902	0.538854	0.804438	0.814691	0.572055	0.418919	0.633091	0.838114	-0.0940726	0.848751	1	0.514127	-0.393247	-0.111884
ETo/RC	0.790272	0.0637747	0.441018	-0.280095	0.895588	0.886807	0.806528	0.761114	0.742929	0.00104931	0.149024	0.826097	-0.269429	0.286622	0.514127	1	-0.227112	-0.217074
DIo/RC	0.792447	0.186404	-0.836953	0.906862	-0.24769	-0.375557	-0.314096	-0.339007	-0.347045	0.209924	-0.0414353	-0.210715	0.607742	-0.153537	-0.393247	-0.227112	1	0.196293
TRo/RC	2.29488	0.0974038	-0.257101	0.591239	-0.623394	-0.61138	-0.473357	-0.473096	-0.714449	0.67244	0.607994	-0.0360789	0.594341	0.190076	-0.111884	-0.217074	0.196293	1
2012 Second sampling
N=75
	Mean	Std. Error	φPo	ABS/RC	ψo	φEo	PIcso	PIcsm	PIABS	ABS/CS	TRo/CS	ETo/CS	DIo/CS	RC/CSo	RC/CSm	ETo/RC	TRo/RC	DIo/RC
φPo	0.152057	0.0783349	1	-0.35313	0.334533	0.982471	0.829299	0.761853	0.872045	0.279668	0.966799	0.960346	-0.594382	0.966774	0.921149	-0.159486	-0.326977	-0.352742
ABS/RC	67.0351	75.0558	-0.35313	1	-0.212073	-0.343931	-0.264271	-0.243184	-0.280674	-0.18454	-0.345062	-0.335952	0.126741	-0.359164	-0.313601	0.461995	0.775118	0.99999
ψo	0.339896	0.0615878	0.334533	-0.212073	1	0.438565	0.340205	0.304208	0.371014	-0.0285985	0.306321	0.401687	-0.306471	0.326626	0.320848	0.453024	-0.0181588	-0.213124
φEo	0.0565548	0.0326701	0.982471	-0.343931	0.438565	1	0.863733	0.796428	0.910599	0.226175	0.943892	0.970122	-0.627541	0.949393	0.924033	-0.101524	-0.317962	-0.343557
PIcso	12.3938	15.8752	0.829299	-0.264271	0.340205	0.863733	1	0.991124	0.984794	0.284431	0.878231	0.920054	-0.509305	0.863775	0.968106	-0.0829793	-0.239337	-0.26402
PIcsm	27.865	44.1228	0.761853	-0.243184	0.304208	0.796428	0.991124	1	0.960487	0.275021	0.827622	0.869162	-0.472919	0.809027	0.939782	-0.0811762	-0.217388	-0.242974
PIABS	0.0356506	0.0406218	0.872045	-0.280674	0.371014	0.910599	0.984794	0.960487	1	0.213994	0.881442	0.928955	-0.583216	0.877157	0.96053	-0.0908311	-0.263955	-0.280336
ABS/CS	308.168	32.3428	0.279668	-0.18454	-0.0285985	0.226175	0.284431	0.275021	0.213994	1	0.458387	0.392666	0.59253	0.434367	0.380745	-0.145435	-0.142985	-0.184539
TRo/CS	49.648	29.0822	0.966799	-0.345062	0.306321	0.943892	0.878231	0.827622	0.881442	0.458387	1	0.984198	-0.444326	0.984136	0.963394	-0.144472	-0.29628	-0.344851
ETo/CS	18.4562	11.9332	0.960346	-0.335952	0.401687	0.970122	0.920054	0.869162	0.928955	0.392666	0.984198	1	-0.49625	0.97453	0.974443	-0.096114	-0.29262	-0.335716
DIo/CS	258.52	32.086	-0.594382	0.126741	-0.306471	-0.627541	-0.509305	-0.472919	-0.583216	0.59253	-0.444326	-0.49625	1	-0.454159	-0.48941	-0.0156519	0.124413	0.126551
RC/CSo	27.4459	14.8562	0.966774	-0.359164	0.326626	0.949393	0.863775	0.809027	0.877157	0.434367	0.984136	0.97453	-0.454159	1	0.95765	-0.194255	-0.35027	-0.358642
RC/CSm	46.0586	36.0026	0.921149	-0.313601	0.320848	0.924033	0.968106	0.939782	0.96053	0.380745	0.963394	0.974443	-0.48941	0.95765	1	-0.141609	-0.291988	-0.313246
ETo/RC	0.777473	0.340592	-0.159486	0.461995	0.453024	-0.101524	-0.0829793	-0.0811762	-0.0908311	-0.145435	-0.144472	-0.096114	-0.0156519	-0.194255	-0.141609	1	0.816269	0.45869
TRo/RC	2.08642	0.537588	-0.326977	0.775118	-0.0181588	-0.317962	-0.239337	-0.217388	-0.263955	-0.142985	-0.29628	-0.29262	0.124413	-0.35027	-0.291988	0.816269	1	0.772235
DIo/RC	64.9487	74.6399	-0.352742	0.99999	-0.213124	-0.343557	-0.26402	-0.242974	-0.280336	-0.184539	-0.344851	-0.335716	0.126551	-0.358642	-0.313246	0.45869	0.772235	1
2012 First sampling
N=74
	Mean	Std. Error	φPo	ABS/RC	ψo	φEo	PIcso	PIcsm	PIABS	ABS/CS	TRo/CS	ETo/CS	DIo/CS	RC/CSo	RC/CSm	ETo/RC	TRo/RC	DIo/RC
φPo	0.810747	0.0145869	1	-0.851574	0.731164	0.827893	0.788449	0.815324	0.842522	-0.771918	-0.585174	0.202451	-0.937505	-0.121882	0.740598	0.33011	-0.677796	-0.956459
ABS/RC	2.6503	0.158755	-0.851574	1	-0.551469	-0.644832	-0.654701	-0.658027	-0.712524	0.765487	0.617436	-0.0165375	0.877889	-0.0693698	-0.700341	0.0723371	0.957598	0.952791
ψo	0.522343	0.0299817	0.731164	-0.551469	1	0.987615	0.927707	0.92039	0.95143	-0.463583	-0.339555	0.625443	-0.579597	-0.0281242	0.660997	0.769162	-0.448609	-0.609194
φEo	0.424486	0.0296691	0.827893	-0.644832	0.987615	1	0.945701	0.946801	0.976908	-0.551953	-0.407166	0.562851	-0.68606	-0.0466433	0.71582	0.707037	-0.52096	-0.71612
PIcso	895.857	155.833	0.788449	-0.654701	0.927707	0.945701	1	0.995359	0.968896	-0.376041	-0.19185	0.691945	-0.586747	0.243567	0.878383	0.604958	-0.559662	-0.694696
PIcsm	4955.87	1055.71	0.815324	-0.658027	0.92039	0.946801	0.995359	1	0.976536	-0.411961	-0.229465	0.652431	-0.615887	0.191519	0.870255	0.603933	-0.550625	-0.710746
PIABS	1.92822	0.366647	0.842522	-0.712524	0.95143	0.976908	0.968896	0.976536	1	-0.556389	-0.406976	0.527939	-0.696403	0.0309736	0.781441	0.59438	-0.613683	-0.751212
ABS/CS	478.236	35.8168	-0.771918	0.765487	-0.463583	-0.551953	-0.376041	-0.411961	-0.556389	1	0.963588	0.364453	0.927825	0.585109	-0.218443	-0.0549419	0.661474	0.80476
TRo/CS	386.194	21.9912	-0.585174	0.617436	-0.339555	-0.407166	-0.19185	-0.229465	-0.406976	0.963588	1	0.517614	0.794299	0.718615	0.0171012	0.00825707	0.556201	0.625231
ETo/CS	200.97	12.9712	0.202451	-0.0165375	0.625443	0.562851	0.691945	0.652431	0.527939	0.364453	0.517614	1	0.105973	0.587547	0.640143	0.690449	0.0308586	-0.0649678
DIo/CS	92.0423	15.7641	-0.937505	0.877889	-0.579597	-0.68606	-0.586747	-0.615887	-0.696403	0.927825	0.794299	0.105973	1	0.326914	-0.520169	-0.136349	0.726989	0.956244
RC/CSo	180.634	8.55876	-0.121882	-0.0693698	-0.0281242	-0.0466433	0.243567	0.191519	0.0309736	0.585109	0.718615	0.587547	0.326914	1	0.552325	-0.176271	-0.175438	0.0487867
RC/CSm	969.269	70.8548	0.740598	-0.700341	0.660997	0.71582	0.878383	0.870255	0.781441	-0.218443	0.0171012	0.640143	-0.520169	0.552325	1	0.267975	-0.627862	-0.712368
ETo/RC	1.11538	0.059063	0.33011	0.0723371	0.769162	0.707037	0.604958	0.603933	0.59438	-0.0549419	0.00825707	0.690449	-0.136349	-0.176271	0.267975	1	0.223312	-0.0934187
TRo/RC	2.14116	0.0852744	-0.677796	0.957598	-0.448609	-0.52096	-0.559662	-0.550625	-0.613683	0.661474	0.556201	0.0308586	0.726989	-0.175438	-0.627862	0.223312	1	0.824915
DIo/RC	0.509141	0.0809158	-0.956459	0.952791	-0.609194	-0.71612	-0.694696	-0.710746	-0.751212	0.80476	0.625231	-0.0649678	0.956244	0.0487867	-0.712368	-0.0934187	0.824915	1
2011 Second sampling
N=69
	Mean	Std. Error	φPo	ABS/RC	ψo	φEo	PIcso	PIcsm	PIABS	ABS/CS	TRo/CS	ETo/CS	DIo/CS	RC/CSo	RC/CSm	ETo/RC	TRo/RC	DIo/RC
φPo	0.465114	0.146977	1	-0.524609	0.785594	0.961308	0.884951	0.83909	0.868025	-0.43297	0.927991	0.93757	-0.572563	0.955561	0.972445	0.787897	0.486075	-0.406778
ABS/RC	14.8492	17.7421	-0.524609	1	-0.113118	-0.471682	-0.418753	-0.394122	-0.411223	-0.112456	-0.529702	-0.47638	-0.000434109	-0.532236	-0.487756	-0.101988	-0.00227749	-0.0664117
ψo	0.253217	0.0663838	0.785594	-0.113118	1	0.851979	0.788211	0.737046	0.772208	-0.540923	0.69413	0.818834	-0.625816	0.72752	0.779488	0.973422	0.473457	-0.471504
φEo	0.135788	0.0602818	0.961308	-0.471682	0.851979	1	0.962132	0.920238	0.943095	-0.335241	0.870532	0.966757	-0.47257	0.904772	0.977112	0.843635	0.362709	-0.293106
PIcso	86.8081	56.9741	0.884951	-0.418753	0.788211	0.962132	1	0.98791	0.987633	-0.25075	0.775218	0.910768	-0.37734	0.819469	0.951918	0.766761	0.25219	-0.201859
PIcsm	287.952	218.016	0.83909	-0.394122	0.737046	0.920238	0.98791	1	0.992469	-0.232253	0.70554	0.847099	-0.347101	0.754041	0.916045	0.707197	0.209948	-0.1761
PIABS	0.150817	0.103057	0.868025	-0.411223	0.772208	0.943095	0.987633	0.992469	1	-0.257255	0.718256	0.858787	-0.372302	0.769603	0.926336	0.740304	0.2255	-0.194196
ABS/CS	714.994	422.083	-0.43297	-0.112456	-0.540923	-0.335241	-0.25075	-0.232253	-0.257255	1	-0.384874	-0.305524	0.984109	-0.410306	-0.337204	-0.488802	-0.809454	0.977385
TRo/CS	298.911	89.228	0.927991	-0.529702	0.69413	0.870532	0.775218	0.70554	0.718256	-0.384874	1	0.940291	-0.542647	0.989147	0.90365	0.746015	0.598081	-0.429753
ETo/CS	84.3338	35.9578	0.93757	-0.47638	0.818834	0.966757	0.910768	0.847099	0.858787	-0.305524	0.940291	1	-0.458946	0.950852	0.956946	0.841865	0.42971	-0.304689
DIo/CS	416.083	463.795	-0.572563	-0.000434109	-0.625816	-0.47257	-0.37734	-0.347101	-0.372302	0.984109	-0.542647	-0.458946	1	-0.563703	-0.480728	-0.588364	-0.851718	0.972162
RC/CSo	104.945	30.9272	0.955561	-0.532236	0.72752	0.904772	0.819469	0.754041	0.769603	-0.410306	0.989147	0.950852	-0.563703	1	0.93981	0.751137	0.550233	-0.43511
RC/CSm	275.776	115.937	0.972445	-0.487756	0.779488	0.977112	0.951918	0.916045	0.926336	-0.337204	0.90365	0.956946	-0.480728	0.93981	1	0.772784	0.380555	-0.309141
ETo/RC	0.705524	0.195391	0.787897	-0.101988	0.973422	0.843635	0.766761	0.707197	0.740304	-0.488802	0.746015	0.841865	-0.588364	0.751137	0.772784	1	0.549294	-0.44623
TRo/RC	2.7451	0.380852	0.486075	-0.00227749	0.473457	0.362709	0.25219	0.209948	0.2255	-0.809454	0.598081	0.42971	-0.851718	0.550233	0.380555	0.549294	1	-0.883409
DIo/RC	71.4664	491.94	-0.406778	-0.0664117	-0.471504	-0.293106	-0.201859	-0.1761	-0.194196	0.977385	-0.429753	-0.304689	0.972162	-0.43511	-0.309141	-0.44623	-0.883409	1
2011 First sampling
N=69
	Mean	Std. Error	φPo	ABS/RC	ψo	φEo	PIcso	PIcsm	PIABS	ABS/CS	TRo/CS	ETo/CS	DIo/CS	RC/CSo	RC/CSm	ETo/RC	TRo/RC	DIo/RC
φPo	0.783335	0.00800669	1	-0.483901	0.610221	0.738418	0.763042	0.838325	0.810532	-0.0211758	0.211584	0.516909	-0.652146	0.236017	0.685679	0.539821	-0.119856	-0.899168
ABS/RC	2.90253	0.0807268	-0.483901	1	-0.501419	-0.533142	-0.675659	-0.653311	-0.693273	-0.0129792	-0.12686	-0.401342	0.302849	-0.551889	-0.664398	0.0627441	0.926427	0.815998
ψo	0.462775	0.0181634	0.610221	-0.501419	1	0.984678	0.881641	0.866481	0.919021	0.0353141	0.175912	0.731685	-0.360494	0.291371	0.543125	0.812495	-0.30737	-0.650463
φEo	0.362831	0.0166221	0.738418	-0.533142	0.984678	1	0.917294	0.921605	0.961476	0.0198401	0.190626	0.732306	-0.453921	0.295532	0.609797	0.809069	-0.28856	-0.750357
PIcso	464.28	56.2097	0.763042	-0.675659	0.881641	0.917294	1	0.988084	0.938602	0.308462	0.47933	0.872791	-0.253557	0.618245	0.865582	0.610709	-0.440956	-0.835382
PIcsm	2190.81	313.853	0.838325	-0.653311	0.866481	0.921605	0.988084	1	0.958457	0.220316	0.410577	0.815309	-0.367925	0.53264	0.844303	0.630279	-0.384597	-0.871891
PIABS	1.10939	0.128618	0.810532	-0.693273	0.919021	0.961476	0.938602	0.958457	1	-0.0348782	0.154098	0.669391	-0.541764	0.340836	0.686088	0.647326	-0.442248	-0.872826
ABS/CS	419.476	18.0454	-0.0211758	-0.0129792	0.0353141	0.0198401	0.308462	0.220316	-0.0348782	1	0.97251	0.69437	0.770277	0.839992	0.606751	0.0227625	-0.0197019	0.00119763
TRo/CS	328.467	14.3928	0.211584	-0.12686	0.175912	0.190626	0.47933	0.410577	0.154098	0.97251	1	0.798997	0.600603	0.87686	0.753446	0.146215	-0.0490353	-0.208681
ETo/CS	152.138	9.54137	0.516909	-0.401342	0.731685	0.732306	0.872791	0.815309	0.669391	0.69437	0.798997	1	0.196053	0.789103	0.855869	0.590706	-0.231067	-0.543605
DIo/CS	91.0086	5.2556	-0.652146	0.302849	-0.360494	-0.453921	-0.253557	-0.367925	-0.541764	0.770277	0.600603	0.196053	1	0.482823	0.0199523	-0.322264	0.0666387	0.575599
RC/CSo	144.824	7.36383	0.236017	-0.551889	0.291371	0.295532	0.618245	0.53264	0.340836	0.839992	0.87686	0.789103	0.482823	1	0.863223	-0.0280531	-0.521917	-0.434015
RC/CSm	674.132	43.7491	0.685679	-0.664398	0.543125	0.609797	0.865582	0.844303	0.686088	0.606751	0.753446	0.855869	0.0199523	0.863223	1	0.262768	-0.459178	-0.782195
ETo/RC	1.05035	0.0414703	0.539821	0.0627441	0.812495	0.809069	0.610709	0.630279	0.647326	0.0227625	0.146215	0.590706	-0.322264	-0.0280531	0.262768	1	0.303529	-0.3256
TRo/RC	2.27236	0.0553731	-0.119856	0.926427	-0.30737	-0.28856	-0.440956	-0.384597	-0.442248	-0.0197019	-0.0490353	-0.231067	0.0666387	-0.521917	-0.459178	0.303529	1	0.538339
DIo/RC	0.63017	0.0360633	-0.899168	0.815998	-0.650463	-0.750357	-0.835382	-0.871891	-0.872826	0.00119763	-0.208681	-0.543605	0.575599	-0.434015	-0.782195	-0.3256	0.538339	1
Laboratory sampling (mean for two exp.)
N=68
	Mean	Std. Error	φPo	ABS/RC	ψo	φEo	PIcso	PIcsm	PIABS	ABS/CS	TRo/CS	ETo/CS	DIo/CS	RC/CSo	RC/CSm	ETo/RC	TRo/RC	DIo/RC
φPo	0.753245	0.0333119	1	-0.371102	0.801934	0.89785	0.874598	0.862363	0.862191	-0.31403	0.380726	0.772691	-0.892893	0.0580172	0.886165	0.705518	0.372132	-0.671714
ABS/RC	3.0062	0.274133	-0.371102	1	0.0222782	-0.165599	-0.270447	-0.295087	-0.347308	0.458273	0.202457	0.0497298	0.473584	-0.341252	-0.370279	0.291354	0.585422	0.880155
ψo	0.369994	0.0417569	0.801934	0.0222782	1	0.974745	0.901384	0.868224	0.886956	-0.207956	0.333414	0.883759	-0.680234	-0.140626	0.701868	0.939733	0.510182	-0.27147
φEo	0.282246	0.0385193	0.89785	-0.165599	0.974745	1	0.951115	0.926122	0.940357	-0.257675	0.350175	0.88726	-0.773986	-0.0695273	0.79395	0.886515	0.453943	-0.468302
PIcso	289.497	67.0844	0.874598	-0.270447	0.901384	0.951115	1	0.993868	0.973199	-0.216719	0.37677	0.857132	-0.740964	0.140234	0.892437	0.776748	0.300925	-0.506929
PIcsm	1322.92	366.836	0.862363	-0.295087	0.868224	0.926122	0.993868	1	0.977768	-0.260559	0.32536	0.80972	-0.75121	0.127579	0.888344	0.736103	0.253599	-0.509353
PIABS	0.71171	0.173854	0.862191	-0.347308	0.886956	0.940357	0.973199	0.977768	1	-0.412919	0.169803	0.746241	-0.812104	0.0056925	0.823158	0.718916	0.179035	-0.529557
ABS/CS	412.24	29.2716	-0.31403	0.458273	-0.207956	-0.257675	-0.216719	-0.260559	-0.412919	1	0.752538	0.208768	0.693394	0.50683	-0.0663578	0.0089308	0.426853	0.310508
TRo/CS	309.642	21.1155	0.380726	0.202457	0.333414	0.350175	0.37677	0.32536	0.169803	0.752538	1	0.723404	0.0472822	0.542464	0.546448	0.485672	0.673806	-0.146928
ETo/CS	115.797	15.959	0.772691	0.0497298	0.883759	0.88726	0.857132	0.80972	0.746241	0.208768	0.723404	1	-0.474862	0.177669	0.783856	0.902246	0.669838	-0.331378
DIo/CS	102.598	19.2984	-0.892893	0.473584	-0.680234	-0.773986	-0.740964	-0.75121	-0.812104	0.693394	0.0472822	-0.474862	1	0.175212	-0.698553	-0.517857	-0.0898052	0.631738
RC/CSo	138.514	7.11584	0.0580172	-0.341252	-0.140626	-0.0695273	0.140234	0.127579	0.0056925	0.50683	0.542464	0.177669	0.175212	1	0.444622	-0.217958	-0.246301	-0.273115
RC/CSm	587.423	64.9487	0.886165	-0.370279	0.701868	0.79395	0.892437	0.888344	0.823158	-0.0663578	0.546448	0.783856	-0.698553	0.444622	1	0.58601	0.232818	-0.589138
ETo/RC	0.843926	0.117547	0.705518	0.291354	0.939733	0.886515	0.776748	0.736103	0.718916	0.0089308	0.485672	0.902246	-0.517857	-0.217958	0.58601	1	0.762764	-0.0902985
TRo/RC	2.24522	0.131248	0.372132	0.585422	0.510182	0.453943	0.300925	0.253599	0.179035	0.426853	0.673806	0.669838	-0.0898052	-0.246301	0.232818	0.762764	1	0.130421
DIo/RC	0.760982	0.224162	-0.671714	0.880155	-0.27147	-0.468302	-0.506929	-0.509353	-0.529557	0.310508	-0.146928	-0.331378	0.631738	-0.273115	-0.589138	-0.0902985	0.130421	1
OEC(L)	0.498096	0.035207	-0.31234	-0.800581	-0.383609	-0.361249	-0.268287	-0.257592	-0.144413	-0.741479	-0.748647	-0.591506	-0.103248	0.158334	-0.213842	-0.702551	-0.99735	-0.155388

## Sheet: S4B Table - Triticale
2013	Second sampling
N=44
	Mean	Std. Error	φPo	ABS/RC	ψo	φEo	PIcso	PIcsm	PIABS	ABS/CS	TRo/CS	ETo/CS	DIo/CS	RC/CSo	RC/CSm	ETo/RC	DIo/RC	TRo/RC
φPo	0.570316	0.0928905	1	-0.910104	0.806533	0.905175	0.756265	0.689592	0.769931	-0.00204078	0.852759	0.844304	-0.874108	0.905865	0.895296	0.755598	-0.920068	-0.225014
ABS/RC	5.01883	2.00086	-0.910104	1	-0.614694	-0.723156	-0.520111	-0.444369	-0.554174	0.220085	-0.668917	-0.623649	0.901186	-0.789074	-0.700725	-0.509098	0.997743	0.425238
ψo	0.2734	0.0472314	0.806533	-0.614694	1	0.969602	0.918405	0.874223	0.928121	0.162044	0.768416	0.932966	-0.625991	0.7767	0.858274	0.954753	-0.623637	-0.122146
φEo	0.168042	0.0478044	0.905175	-0.723156	0.969602	1	0.937207	0.891403	0.947683	0.123738	0.831362	0.954099	-0.728152	0.850851	0.925175	0.927704	-0.735204	-0.123109
PIcso	122.137	60.698	0.756265	-0.520111	0.918405	0.937207	1	0.990127	0.983624	0.260922	0.779733	0.940707	-0.540027	0.780958	0.914503	0.895038	-0.532701	-0.0356399
PIcsm	434.73	253.282	0.689592	-0.444369	0.874223	0.891403	0.990127	1	0.973825	0.25765	0.719255	0.89596	-0.481405	0.709839	0.870311	0.861606	-0.457549	0.00222163
PIABS	0.260424	0.125194	0.769931	-0.554174	0.928121	0.947683	0.983624	0.973825	1	0.12171	0.710741	0.899505	-0.606797	0.741894	0.877224	0.875258	-0.561883	-0.11488
ABS/CS	476.06	51.0159	-0.00204078	0.220085	0.162044	0.123738	0.260922	0.25765	0.12171	1	0.505018	0.390681	0.469976	0.301821	0.294996	0.338404	0.183308	0.582636
TRo/CS	269.931	52.8896	0.852759	-0.668917	0.768416	0.831362	0.779733	0.719255	0.710741	0.505018	1	0.928268	-0.524502	0.940543	0.929133	0.815381	-0.695951	0.100316
ETo/CS	79.465	24.8742	0.844304	-0.623649	0.932966	0.954099	0.940707	0.89596	0.899505	0.390681	0.928268	1	-0.563931	0.892878	0.9578	0.942984	-0.644186	0.0305988
DIo/CS	206.128	51.717	-0.874108	0.901186	-0.625991	-0.728152	-0.540027	-0.481405	-0.606797	0.469976	-0.524502	-0.563931	1	-0.664139	-0.659203	-0.500052	0.892555	0.472148
RC/CSo	122.81	23.3431	0.905865	-0.789074	0.7767	0.850851	0.780958	0.709839	0.741894	0.301821	0.940543	0.892878	-0.664139	1	0.950348	0.725148	-0.795565	-0.22405
RC/CSm	367.026	107.364	0.895296	-0.700725	0.858274	0.925175	0.914503	0.870311	0.877224	0.294996	0.929133	0.9578	-0.659203	0.950348	1	0.833288	-0.712757	-0.114465
ETo/RC	0.600945	0.109002	0.755598	-0.509098	0.954753	0.927704	0.895038	0.861606	0.875258	0.338404	0.815381	0.942984	-0.500052	0.725148	0.833288	1	-0.536007	0.161723
DIo/RC	2.80208	1.94392	-0.920068	0.997743	-0.623637	-0.735204	-0.532701	-0.457549	-0.561883	0.183308	-0.695951	-0.644186	0.892555	-0.795565	-0.712757	-0.536007	1	0.363508
TRo/RC	2.21675	0.14421	-0.225014	0.425238	-0.122146	-0.123109	-0.0356399	0.00222163	-0.11488	0.582636	0.100316	0.0305988	0.472148	-0.22405	-0.114465	0.161723	0.363508	1
2013	First sampling
N=44
	Mean	Std. Error	φPo	ABS/RC	ψo	φEo	PIcso	PIcsm	PIABS	ABS/CS	TRo/CS	ETo/CS	DIo/CS	RC/CSo	RC/CSm	ETo/RC	DIo/RC	TRo/RC
φPo	0.746099	0.0277659	1	-0.800127	0.306958	0.647183	0.610537	0.612288	0.570921	0.0567642	0.37619	0.492113	-0.714173	0.471154	0.702343	0.388792	-0.885839	0.0279049
ABS/RC	2.93299	0.222812	-0.800127	1	-0.397243	-0.632991	-0.442865	-0.430617	-0.588626	0.295186	0.00733912	-0.182048	0.824587	-0.181984	-0.378462	-0.190352	0.938503	0.410459
ψo	0.382815	0.0230797	0.306958	-0.397243	1	0.921141	0.655641	0.611528	0.860971	-0.381505	-0.253066	0.303424	-0.498492	-0.0645702	0.13516	0.797513	-0.236654	-0.522656
φEo	0.287861	0.0218368	0.647183	-0.632991	0.921141	1	0.793523	0.76356	0.937964	-0.280706	-0.0488675	0.44701	-0.686592	0.144634	0.407275	0.786711	-0.536024	-0.413103
PIcso	309.684	53.6276	0.610537	-0.442865	0.655641	0.793523	1	0.993041	0.798567	0.24937	0.437994	0.811793	-0.30891	0.62757	0.803863	0.685415	-0.435124	-0.130293
PIcsm	1369.91	286.656	0.612288	-0.430617	0.611528	0.76356	0.993041	1	0.796725	0.242603	0.432408	0.784459	-0.315198	0.617173	0.813409	0.638317	-0.423846	-0.124694
PIABS	0.743888	0.128415	0.570921	-0.588626	0.860971	0.937964	0.798567	0.796725	1	-0.358503	-0.143224	0.330032	-0.688692	0.0845421	0.388585	0.604164	-0.433058	-0.556868
ABS/CS	424.193	42.0345	0.0567642	0.295186	-0.381505	-0.280706	0.24937	0.242603	-0.358503	1	0.945268	0.723161	0.650112	0.854125	0.638214	0.0898446	0.04086	0.744907
TRo/CS	317.592	34.3294	0.37619	0.00733912	-0.253066	-0.0488675	0.437994	0.432408	-0.143224	0.945268	1	0.835041	0.366598	0.95013	0.826533	0.205901	-0.254141	0.692402
ETo/CS	121.377	13.2514	0.492113	-0.182048	0.303424	0.44701	0.811793	0.784459	0.330032	0.723161	0.835041	1	0.117433	0.897374	0.882237	0.64055	-0.342113	0.377586
DIo/CS	106.601	14.742	-0.714173	0.824587	-0.498492	-0.686592	-0.30891	-0.315198	-0.688692	0.650112	0.366598	0.117433	1	0.222851	-0.104968	-0.223301	0.70832	0.5116
RC/CSo	146.946	12.6501	0.471154	-0.181984	-0.0645702	0.144634	0.62757	0.617173	0.0845421	0.854125	0.95013	0.897374	0.222851	1	0.920138	0.252629	-0.365465	0.439444
RC/CSm	622.466	78.2399	0.702343	-0.378462	0.13516	0.407275	0.803863	0.813409	0.388585	0.638214	0.826533	0.882237	-0.104968	0.920138	1	0.371359	-0.520077	0.280136
ETo/RC	0.81772	0.0426133	0.388792	-0.190352	0.797513	0.786711	0.685415	0.638317	0.604164	0.0898446	0.205901	0.64055	-0.223301	0.252629	0.371359	1	-0.241859	0.0888173
DIo/RC	0.784624	0.203683	-0.885839	0.938503	-0.236654	-0.536024	-0.435124	-0.423846	-0.433058	0.04086	-0.254141	-0.342113	0.70832	-0.365465	-0.520077	-0.241859	1	0.0703714
TRo/RC	2.14837	0.077122	0.0279049	0.410459	-0.522656	-0.413103	-0.130293	-0.124694	-0.556868	0.744907	0.692402	0.377586	0.5116	0.439444	0.280136	0.0888173	0.0703714	1
2012	Second sampling
N=52
	Mean	Std. Error	φPo	ABS/RC	ψo	φEo	PIcso	PIcsm	PIABS	ABS/CS	TRo/CS	ETo/CS	DIo/CS	RC/CSo	RC/CSm	ETo/RC	TRo/RC	DIo/RC
φPo	0.371537	0.130365	1	-0.321457	0.368234	0.980461	0.884121	0.833956	0.880821	0.527155	0.922378	0.924672	-0.753055	0.947136	0.927159	0.160684	0.187038	-0.326087
ABS/RC	21.642	31.0554	-0.321457	1	-0.0957996	-0.328607	-0.269784	-0.248284	-0.249599	-0.282984	-0.321104	-0.329077	0.115643	-0.33694	-0.288007	0.713345	0.739441	0.999973
ψo	0.353677	0.0412441	0.368234	-0.0957996	1	0.477973	0.404957	0.377485	0.424595	0.190807	0.317823	0.411051	-0.245979	0.401228	0.37063	0.429713	-0.00860387	-0.0964766
φEo	0.138253	0.0531854	0.980461	-0.328607	0.477973	1	0.916342	0.871658	0.931392	0.488987	0.891611	0.924931	-0.758258	0.931888	0.923601	0.15982	0.114592	-0.332503
PIcso	64.3647	45.4428	0.884121	-0.269784	0.404957	0.916342	1	0.990577	0.953609	0.652995	0.910274	0.946318	-0.547624	0.924455	0.974758	0.152828	0.136356	-0.273445
PIcsm	176.884	145.314	0.833956	-0.248284	0.377485	0.871658	0.990577	1	0.950148	0.624042	0.863171	0.90139	-0.51216	0.874536	0.947164	0.141627	0.124209	-0.251639
PIABS	0.146342	0.0930404	0.880821	-0.249599	0.424595	0.931392	0.953609	0.950148	1	0.424109	0.798815	0.85078	-0.699941	0.836471	0.895401	0.138686	0.0833481	-0.252518
ABS/CS	400.175	66.2395	0.527155	-0.282984	0.190807	0.488987	0.652995	0.624042	0.424109	1	0.802328	0.769543	0.142516	0.744592	0.732022	0.0797035	0.169532	-0.287114
TRo/CS	160.305	74.5713	0.922378	-0.321104	0.317823	0.891611	0.910274	0.863171	0.798815	0.802328	1	0.986928	-0.476446	0.988979	0.974629	0.158227	0.226416	-0.326161
ETo/CS	59.5189	29.1009	0.924672	-0.329077	0.411051	0.924931	0.946318	0.90139	0.85078	0.769543	0.986928	1	-0.503061	0.989842	0.982778	0.162885	0.173947	-0.333625
DIo/CS	239.87	44.9694	-0.753055	0.115643	-0.245979	-0.758258	-0.547624	-0.51216	-0.699941	0.142516	-0.476446	-0.503061	1	-0.543215	-0.537935	-0.144981	-0.125738	0.117947
RC/CSo	75.4156	31.2239	0.947136	-0.33694	0.401228	0.931888	0.924455	0.874536	0.836471	0.744592	0.988979	0.989842	-0.543215	1	0.979937	0.160304	0.177669	-0.341592
RC/CSm	176.667	97.2075	0.927159	-0.288007	0.37063	0.923601	0.974758	0.947164	0.895401	0.732022	0.974629	0.982778	-0.537935	0.979937	1	0.169997	0.193636	-0.29244
ETo/RC	0.75781	0.229892	0.160684	0.713345	0.429713	0.15982	0.152828	0.141627	0.138686	0.0797035	0.158227	0.162885	-0.144981	0.160304	0.169997	1	0.854946	0.709749
TRo/RC	2.09671	0.336454	0.187038	0.739441	-0.00860387	0.114592	0.136356	0.124209	0.0833481	0.169532	0.226416	0.173947	-0.125738	0.177669	0.193636	0.854946	1	0.734471
DIo/RC	19.5453	30.8075	-0.326087	0.999973	-0.0964766	-0.332503	-0.273445	-0.251639	-0.252518	-0.287114	-0.326161	-0.333625	0.117947	-0.341592	-0.29244	0.709749	0.734471	1
2012	First sampling
N=52
	Mean	Std. Error	φPo	ABS/RC	ψo	φEo	PIcso	PIcsm	PIABS	ABS/CS	TRo/CS	ETo/CS	DIo/CS	RC/CSo	RC/CSm	ETo/RC	TRo/RC	DIo/RC
φPo	0.783549	0.0212716	1	-0.793963	0.458317	0.698578	0.645881	0.77961	0.81107	-0.747279	-0.600078	-0.239512	-0.905974	-0.302785	0.676594	-0.00525951	-0.550244	-0.950687
ABS/RC	2.98687	0.228039	-0.793963	1	-0.533729	-0.694948	-0.709503	-0.764785	-0.819612	0.737268	0.624921	0.200639	0.844437	0.053344	-0.697136	0.278185	0.942446	0.937185
ψo	0.457657	0.0293039	0.458317	-0.533729	1	0.955691	0.923457	0.853206	0.84149	-0.138047	-0.0330787	0.558183	-0.284205	0.343054	0.703378	0.621559	-0.515447	-0.487229
φEo	0.359368	0.0285153	0.698578	-0.694948	0.955691	1	0.959163	0.948733	0.95017	-0.364152	-0.232583	0.363552	-0.531378	0.170799	0.788317	0.492544	-0.602122	-0.706412
PIcso	583.607	118.9	0.645881	-0.709503	0.923457	0.959163	1	0.9715	0.931007	-0.255471	-0.107576	0.452453	-0.456306	0.353759	0.897134	0.409388	-0.65204	-0.682283
PIcsm	2840.71	734.264	0.77961	-0.764785	0.853206	0.948733	0.9715	1	0.97842	-0.423913	-0.276323	0.267436	-0.610214	0.158148	0.878605	0.326696	-0.657373	-0.782886
PIABS	1.12022	0.268067	0.81107	-0.819612	0.84149	0.95017	0.931007	0.97842	1	-0.563266	-0.438007	0.124721	-0.704372	0.00830577	0.79039	0.260905	-0.715295	-0.827748
ABS/CS	538.438	61.2534	-0.747279	0.737268	-0.138047	-0.364152	-0.255471	-0.423913	-0.563266	1	0.977964	0.730239	0.949541	0.71157	-0.155848	0.400989	0.603494	0.786253
TRo/CS	419.867	38.0451	-0.600078	0.624921	-0.0330787	-0.232583	-0.107576	-0.276323	-0.438007	0.977964	1	0.808903	0.863135	0.791505	0.0322313	0.448756	0.53109	0.646037
ETo/CS	192.07	20.1949	-0.239512	0.200639	0.558183	0.363552	0.452453	0.267436	0.124721	0.730239	0.808903	1	0.55104	0.864997	0.436415	0.727172	0.1271	0.252711
DIo/CS	118.571	25.3246	-0.905974	0.844437	-0.284205	-0.531378	-0.456306	-0.610214	-0.704372	0.949541	0.863135	0.55104	1	0.532022	-0.425376	0.295719	0.661837	0.931195
RC/CSo	179.941	13.5259	-0.302785	0.053344	0.343054	0.170799	0.353759	0.158148	0.00830577	0.71157	0.791505	0.864997	0.532022	1	0.480317	0.287326	-0.0955788	0.202161
RC/CSm	846.949	77.9649	0.676594	-0.697136	0.703378	0.788317	0.897134	0.878605	0.79039	-0.155848	0.0322313	0.436415	-0.425376	0.480317	1	0.211883	-0.605079	-0.707526
ETo/RC	1.06399	0.0601289	-0.00525951	0.278185	0.621559	0.492544	0.409388	0.326696	0.260905	0.400989	0.448756	0.727172	0.295719	0.287326	0.211883	1	0.349486	0.169618
TRo/RC	2.33089	0.123885	-0.550244	0.942446	-0.515447	-0.602122	-0.65204	-0.657373	-0.715295	0.603494	0.53109	0.1271	0.661837	-0.0955788	-0.605079	0.349486	1	0.766612
DIo/RC	0.655976	0.118743	-0.950687	0.937185	-0.487229	-0.706412	-0.682283	-0.782886	-0.827748	0.786253	0.646037	0.252711	0.931195	0.202161	-0.707526	0.169618	0.766612	1
2011	First sampling
N=35
	Mean	Std. Error	φPo	ABS/RC	ψo	φEo	PIcso	PIcsm	PIABS	ABS/CS	TRo/CS	ETo/CS	DIo/CS	RC/CSo	RC/CSm	ETo/RC	TRo/RC	DIo/RC
φPo	0.624406	0.0819886	1	-0.645453	0.82715	0.921364	0.764	0.684162	0.699506	0.160204	0.758018	0.755471	-0.790848	0.854065	0.768979	0.767086	0.420607	-0.651931
ABS/RC	7.0324	6.76097	-0.645453	1	-0.546684	-0.565061	-0.361475	-0.249143	-0.251337	-0.115889	-0.558719	-0.52819	0.586082	-0.599679	-0.407076	-0.521484	-0.246687	0.999694
ψo	0.316457	0.0455435	0.82715	-0.546684	1	0.967679	0.900834	0.796946	0.724285	0.434802	0.833804	0.927719	-0.497045	0.880863	0.844966	0.950385	0.506805	-0.556016
φEo	0.210575	0.0445416	0.921364	-0.565061	0.967679	1	0.928779	0.847648	0.804988	0.31331	0.80889	0.885451	-0.638649	0.883184	0.891597	0.899894	0.460165	-0.573081
PIcso	178.72	60.0265	0.764	-0.361475	0.900834	0.928779	1	0.970969	0.887799	0.301434	0.694063	0.817514	-0.50098	0.762316	0.939638	0.816402	0.368009	-0.368487
PIcsm	687.61	261.684	0.684162	-0.249143	0.796946	0.847648	0.970969	1	0.950942	0.132778	0.522046	0.663383	-0.51229	0.605468	0.896039	0.674039	0.214163	-0.252967
PIABS	0.336653	0.109904	0.699506	-0.251337	0.724285	0.804988	0.887799	0.950942	1	-0.11512	0.356954	0.502834	-0.647202	0.489569	0.795983	0.533915	0.00825594	-0.249887
ABS/CS	588.552	76.872	0.160204	-0.115889	0.434802	0.31331	0.301434	0.132778	-0.11512	1	0.745055	0.69066	0.437607	0.605012	0.340253	0.644674	0.830955	-0.136347
TRo/CS	357.283	71.865	0.758018	-0.558719	0.833804	0.80889	0.694063	0.522046	0.356954	0.745055	1	0.96502	-0.273705	0.967622	0.731871	0.937101	0.813925	-0.575817
ETo/CS	119.032	34.3903	0.755471	-0.52819	0.927719	0.885451	0.817514	0.663383	0.502834	0.69066	0.96502	1	-0.304986	0.954881	0.816613	0.980402	0.718866	-0.543062
DIo/CS	231.269	53.3095	-0.790848	0.586082	-0.497045	-0.638649	-0.50098	-0.51229	-0.647202	0.437607	-0.273705	-0.304986	1	-0.431998	-0.495969	-0.333661	0.101004	0.57963
RC/CSo	132.916	21.9769	0.854065	-0.599679	0.880863	0.883184	0.762316	0.605468	0.489569	0.605012	0.967622	0.954881	-0.431998	1	0.789427	0.914672	0.660226	-0.612581
RC/CSm	450.038	72.5772	0.768979	-0.407076	0.844966	0.891597	0.939638	0.896039	0.795983	0.340253	0.731871	0.816613	-0.495969	0.789427	1	0.79099	0.386963	-0.41427
ETo/RC	0.84385	0.152885	0.767086	-0.521484	0.950385	0.899894	0.816402	0.674039	0.533915	0.644674	0.937101	0.980402	-0.333661	0.914672	0.79099	1	0.738729	-0.536907
TRo/RC	2.66721	0.173836	0.420607	-0.246687	0.506805	0.460165	0.368009	0.214163	0.00825594	0.830955	0.813925	0.718866	0.101004	0.660226	0.386963	0.738729	1	-0.270598
DIo/RC	4.36519	6.80593	-0.651931	0.999694	-0.556016	-0.573081	-0.368487	-0.252967	-0.249887	-0.136347	-0.575817	-0.543062	0.57963	-0.612581	-0.41427	-0.536907	-0.270598	1
2011	First sampling
N=35
	Mean	Std. Error	φPo	ABS/RC	ψo	φEo	PIcso	PIcsm	PIABS	ABS/CS	TRo/CS	ETo/CS	DIo/CS	RC/CSo	RC/CSm	ETo/RC	TRo/RC	DIo/RC
φPo	0.764916	0.013596	1	-0.804462	0.655928	0.767369	0.807293	0.848487	0.841948	-0.65404	-0.250899	0.540104	-0.923092	0.117126	0.853246	0.558302	-0.457646	-0.96197
ABS/RC	3.14459	0.121343	-0.804462	1	-0.609199	-0.682358	-0.715357	-0.722292	-0.76577	0.731972	0.44654	-0.399453	0.863805	-0.256246	-0.758395	-0.325843	0.89438	0.931951
ψo	0.385699	0.0253824	0.655928	-0.609199	1	0.98696	0.930189	0.887858	0.935532	-0.440166	-0.180171	0.888369	-0.609678	0.16308	0.635564	0.933164	-0.444116	-0.649401
φEo	0.295846	0.0229261	0.767369	-0.682358	0.98696	1	0.963796	0.937965	0.974897	-0.504421	-0.197589	0.871317	-0.707751	0.16712	0.723582	0.911482	-0.468297	-0.751018
PIcso	317.521	52.9988	0.807293	-0.715357	0.930189	0.963796	1	0.991491	0.984272	-0.406775	-0.0447015	0.892862	-0.687825	0.351113	0.861802	0.838489	-0.496414	-0.782904
PIcsm	1409.03	293.158	0.848487	-0.722292	0.887858	0.937965	0.991491	1	0.981419	-0.432964	-0.0558034	0.848967	-0.723711	0.323629	0.889154	0.800814	-0.476254	-0.810738
PIABS	0.693394	0.12348	0.841948	-0.76577	0.935532	0.974897	0.984272	0.981419	1	-0.547547	-0.208774	0.819916	-0.77409	0.214026	0.818611	0.826095	-0.541018	-0.83028
ABS/CS	465.892	19.8123	-0.65404	0.731972	-0.440166	-0.504421	-0.406775	-0.432964	-0.547547	1	0.894462	-0.0235029	0.889635	0.469533	-0.2815	-0.26227	0.579145	0.743374
TRo/CS	355.475	11.2217	-0.250899	0.44654	-0.180171	-0.197589	-0.0447015	-0.0558034	-0.208774	0.894462	1	0.288439	0.591546	0.692931	0.151525	-0.0197145	0.446962	0.377581
ETo/CS	136.926	9.38177	0.540104	-0.399453	0.888369	0.871317	0.892862	0.848967	0.819916	-0.0235029	0.288439	1	-0.336964	0.485769	0.707527	0.896137	-0.230844	-0.474742
DIo/CS	110.417	10.9876	-0.923092	0.863805	-0.609678	-0.707751	-0.687825	-0.723711	-0.77409	0.889635	0.591546	-0.336964	1	0.138944	-0.662342	-0.45278	0.587804	0.954794
RC/CSo	148.25	4.44866	0.117126	-0.256246	0.16308	0.16712	0.351113	0.323629	0.214026	0.469533	0.692931	0.485769	0.138944	1	0.589001	0.0499724	-0.333153	-0.15453
RC/CSm	640.034	41.731	0.853246	-0.758395	0.635564	0.723582	0.861802	0.889154	0.818611	-0.2815	0.151525	0.707527	-0.662342	0.589001	1	0.506403	-0.524334	-0.831585
ETo/RC	0.923647	0.054536	0.558302	-0.325843	0.933164	0.911482	0.838489	0.800814	0.826095	-0.26227	-0.0197145	0.896137	-0.45278	0.0499724	0.506403	1	-0.0933336	-0.464241
TRo/RC	2.39944	0.0593625	-0.457646	0.89438	-0.444116	-0.468297	-0.496414	-0.476254	-0.541018	0.579145	0.446962	-0.230844	0.587804	-0.333153	-0.524334	-0.0933336	1	0.671332
DIo/RC	0.745146	0.0732338	-0.96197	0.931951	-0.649401	-0.751018	-0.782904	-0.810738	-0.83028	0.743374	0.377581	-0.474742	0.954794	-0.15453	-0.831585	-0.464241	0.671332	1
	Laboratory sampling (mean for two exp.)
N=35
	Mean	Std. Error	φPo	ABS/RC	ψo	φEo	PIcso	PIcsm	PIABS	ABS/CS	TRo/CS	ETo/CS	DIo/CS	RC/CSo	RC/CSm	ETo/RC	TRo/RC	DIo/RC
φPo	0.743373	0.0342388	1	-0.308794	0.867624	0.923278	0.916729	0.903132	0.897079	0.0705542	0.625091	0.865773	-0.858741	0.482977	0.937285	0.803671	0.370081	-0.879016
ABS/RC	3.10882	0.233409	-0.308794	1	-0.130659	-0.188978	-0.265749	-0.262629	-0.373027	0.699875	0.355999	0.0694656	0.647339	-0.462945	-0.351282	0.21962	0.765267	0.715552
ψo	0.346219	0.0392976	0.867624	-0.130659	1	0.990142	0.927152	0.897178	0.918383	0.0886765	0.552032	0.917281	-0.71295	0.275171	0.782634	0.924501	0.443199	-0.682963
φEo	0.260291	0.0383119	0.923278	-0.188978	0.990142	1	0.960177	0.937706	0.951382	0.0755531	0.574368	0.923344	-0.770585	0.335633	0.850084	0.911108	0.423013	-0.751219
PIcso	238.637	71.1534	0.916729	-0.265749	0.927152	0.960177	1	0.994637	0.97946	0.10613	0.595276	0.903042	-0.750699	0.488967	0.92969	0.82762	0.332607	-0.771801
PIcsm	1045.42	391.022	0.903132	-0.262629	0.897178	0.937706	0.994637	1	0.97909	0.0890529	0.571736	0.873997	-0.743201	0.466988	0.926766	0.801773	0.321662	-0.755099
PIABS	0.574964	0.169965	0.897079	-0.373027	0.918383	0.951382	0.97946	0.97909	1	-0.0781646	0.435467	0.819255	-0.817555	0.400634	0.882808	0.769925	0.211178	-0.805881
ABS/CS	418.096	28.5916	0.0705542	0.699875	0.0886765	0.0755531	0.10613	0.0890529	-0.0781646	1	0.819327	0.442966	0.437742	0.301489	0.188402	0.366177	0.728921	0.290994
TRo/CS	310.56	26.0288	0.625091	0.355999	0.552032	0.574368	0.595276	0.571736	0.435467	0.819327	1	0.834557	-0.156825	0.530096	0.681417	0.731577	0.770656	-0.285938
ETo/CS	108.761	17.6885	0.865773	0.0694656	0.917281	0.923344	0.903042	0.873997	0.819255	0.442966	0.834557	1	-0.545703	0.447895	0.846865	0.948561	0.642304	-0.589636
DIo/CS	107.536	16.5977	-0.858741	0.647339	-0.71295	-0.770585	-0.750699	-0.743201	-0.817555	0.437742	-0.156825	-0.545703	1	-0.311952	-0.744064	-0.516487	0.047102	0.949686
RC/CSo	135.133	7.17763	0.482977	-0.462945	0.275171	0.335633	0.488967	0.466988	0.400634	0.301489	0.530096	0.447895	-0.311952	1	0.702669	0.149273	-0.127518	-0.577342
RC/CSm	551.192	80.0016	0.937285	-0.351282	0.782634	0.850084	0.92969	0.926766	0.882808	0.188402	0.681417	0.846865	-0.744064	0.702669	1	0.696421	0.271608	-0.837841
ETo/RC	0.80487	0.118351	0.803671	0.21962	0.924501	0.911108	0.82762	0.801773	0.769925	0.366177	0.731577	0.948561	-0.516487	0.149273	0.696421	1	0.748566	-0.47281
TRo/RC	2.30342	0.163838	0.370081	0.765267	0.443199	0.423013	0.332607	0.321662	0.211178	0.728921	0.770656	0.642304	0.047102	-0.127518	0.271608	0.748566	1	0.0979166
DIo/RC	0.805407	0.150974	-0.879016	0.715552	-0.682963	-0.751219	-0.771801	-0.755099	-0.805881	0.290994	-0.285938	-0.589636	0.949686	-0.577342	-0.837841	-0.47281	0.0979166	1
